# Supplementary material for: Experimentally determined trace element partition coefficients between hibonite, melilite, spinel, and silicate melts
Source: Data Brief. 2018 Oct 27;21:2447–63. doi: 10.1016/j.dib.2018.10.100 (PMC6282632; doi:10.1016/j.dib.2018.10.100)
Supplement: Supplementary file 2 — Supplementary Table A1. [file mmc2.xls]

## Sheet: Appendix Bir-1G
A1 Analytical data for the as unknown measured Bir-1G standard compared with the GeoRem preferred and published data Jochum et al. (2007). Ca has been used as external standard, therefore the S.D. equals 0.
Bir-1G				GeoRem preferred Values		GeoRem published
						Range of element concentrations
Element	Mean M.D.L.	Mean	S.D.	Mean	S.D.
Mg24	3.76	67.9	± 2.9	68	± 5.1	36-85.09
Mg25	11.5	67.9	± 5.5	68	± 5.1	36-85.10
Mg26	11.9	67.9	± 6.4	68	± 5.1	36-85.11
Si29	106	337154	± 4989	-	0	336600-343000
Ca43	114	85048	± 0	-	0	75700-85800
Sc45	0.20	39.9	± 0.6	39.9	± 2.5	34.4-48
Ti47	3.69	44.0	± 2.7	44	± 2.3	30.7-63.3
Ti49	1.59	44.1	± 1.7	44	± 2.3	30.7-63.3
V51	0.080	38.8	± 0.7	38.8	± 1.2	32-46.29
Cr53	2.18	36.4	± 1.4	36.4	± 1.5	19.24-63
Co59	0.14	35.5	± 0.6	35.5	± 1	32.09-84
Ni60	5.27	38.7	± 3.7	38.8	± 0.2	15-67.12
Cu63	0.16	37.8	± 0.7	37.8	± 1.5	6-53.6
Zn66	0.87	39.2	± 3.0	39.1	± 1.7	13-48
Ga69	0.082	36.9	± 0.6	36.9	± 1.5	33-41.2
Ge72	0.67	36.1	± 0.8	36.1	± 3.8	32.77-42
Rb85	0.065	31.4	± 0.7	31.4	± 0.4	29.5-37.8
Sr88	0.10	78.4	± 1.0	78.4	± 0.2	38.1-87.6
Y89	0.020	38.3	± 0.7	38.3	± 1.4	31.45-46
Zr90	0.092	37.9	± 0.6	37.9	± 1.2	32.1-43.7
Nb93	0.015	38.9	± 0.4	38.9	± 2.1	34.1-44.6
Rh103	0.017	0.91	± 0.04	0.91	± 0.02	0.896-0.92
Cs133	0.041	42.7	± 0.8	42.7	± 1.8	35.08-95
Ba137	0.16	39.3	± 0.9	39.3	± 0.9	29.5-4.5
La139	0.006	36.0	± 0.4	36	± 0.7	32.2-48
Ce140	0.009	38.4	± 0.5	38.4	± 0.7	33-43.2
Pr141	0.009	37.9	± 0.5	37.9	± 1	34.6-43.5
Nd146	0.040	35.5	± 0.6	35.5	± 0.7	32.29-77
Sm147	0.039	37.7	± 0.8	37.7	± 0.8	32.7-67
Eu153	0.016	35.6	± 0.6	35.6	± 0.8	31.6-53
Gd157	0.074	37.3	± 0.9	37.3	± 0.9	29.9-61
Tb159	0.008	37.6	± 0.7	37.6	± 1.1	31-44.9
Dy163	0.025	35.5	± 0.9	35.5	± 0.7	31.1-41.8
Ho165	0.008	38.3	± 0.9	38.3	± 0.8	30-43.7
Er166	0.024	38.0	± 0.9	38	± 0.9	34.4-44.7
Tm169	0.007	36.8	± 0.8	36.8	± 0.6	32-44
Yb172	0.032	39.2	± 0.9	39.2	± 0.9	33.5-52
Lu175	0.006	37.0	± 0.8	37	± 0.9	29-43.9
Hf178	0.021	36.7	± 0.8	36.7	± 1.2	12-41.8
Ta181	0.007	37.6	± 0.7	37.6	± 1.9	29.81-45.1
W182	0.027	38.0	± 0.9	38	± 1.1	26.5-39.45
Pb208	0.027	38.6	± 0.8	38.57	± 0.2	30.7-44.8
Th232	0.005	37.8	± 0.7	37.79	± 0.08	23-42.5
U238	0.004	37.4	± 0.8	37.38	± 0.08	23.8-48
