# Supplementary material for: Experimentally determined trace element partition coefficients between hibonite, melilite, spinel, and silicate melts
Source: Data Brief. 2018 Oct 27;21:2447–63. doi: 10.1016/j.dib.2018.10.100 (PMC6282632; doi:10.1016/j.dib.2018.10.100)
Supplement: Supplementary file 3 — Supplementary Table A2. [file mmc3.xls]

## Sheet: Appendix BCR-2G
A2 Analytical data for the as unknown measured BCR-2G standard compared with the GeoRem preffered and published data Jochum et al. (2007). Ca has been used as external standard, therefore the S.D. equals 0.
BCR-2G				GeoRem preferred Values		GeoRem published
						Range of element concentrations
Element	Mean M.D.L.	Mean	S.D.	Mean	S.D.
Mg24	4.41	21046	± 933
Mg25	13.5	24590	± 1473
Mg26	13.9	22797	± 1994
Si29	129	245003	± 12142	-		250265-271000
Ca43	139	50458	± 0
Sc45	0.24	31.2	± 1.3	33	± 2	28.5-37.1
Ti47	4.55	14163	± 292	14100	± 1000	1.3-16280
Ti49	2.09	14405	± 359	14100	± 1000	1.3-16280
V51	0.093	421	± 18	425	± 18	339-457
Cr53	2.62	15.8	± 1.1	17	± 2	13-20.4
Co59	0.16	38.1	± 1.7	38	± 2	30.6-48.75
Ni60	6.33	12.4	± 2.9	13	± 2	6-51
Cu63	0.19	17.6	± 1.4	21	± 5	13.4-66
Zn66	0.98	150	± 10	125	± 5	109-210
Ga69	0.10	72.5	± 21.4
Ge72	0.83	2.33	± 0.49
Rb85	0.079	47.7	± 2.2	47	± 0.5	37.8-63.85
Sr88	0.12	323	± 5	342	± 4	267-373
Y89	0.023	29.4	± 1.5	35	± 3	24.4-39.4
Zr90	0.14	159	± 6	184	± 15	119-209
Nb93	0.014	11.7	± 0.4	12.5	± 1	9.29-30.4
Rh103	0.002	0.006	± 0.002	-		0.00048
Cs133	0.050	1.17	± 0.12	1.16	± 0.07	0.92-1.54
Ba137	0.17	660	± 14	683	± 7	525-780
La139	0.007	23.4	± 0.5	24.7	± 0.3	18.7-28
Ce140	0.007	51.3	± 1.6	53.3	± 0.5	41.6-57.03
Pr141	0.013	6.37	± 0.09	6.7	± 0.4	5.09-7.6
Nd146	0.045	26.4	± 0.7	28.9	± 0.3	21.9-32
Sm147	0.058	5.95	± 0.31	6.59	± 0.07	5.13-7.35
Eu153	0.015	1.86	± 0.09	1.97	± 0.02	1.5-2.27
Gd157	0.091	5.90	± 0.36	6.71	± 0.07	4.81-8.1
Tb159	0.011	0.92	± 0.03	1.02	± 0.08	0.76-1.2
Dy163	0.041	5.64	± 0.32	6.44	± 0.06	4.87-7
Ho165	0.008	1.14	± 0.07	1.27	± 0.08	0.93-1.41
Er166	0.022	3.17	± 0.23	3.7	± 0.04	2.82-4.27
Tm169	0.008	0.44	± 0.04	0.51	± 0.04	0.39-0.59
Yb172	0.040	3.12	± 0.17	3.39	± 0.03	2.6-3.72
Lu175	0.008	0.44	± 0.04	0.503	± 0.005	0.36-0.57
Hf178	0.018	4.29	± 0.33	4.84	± 0.28	3.5-6.1
Ta181	0.008	0.69	± 0.03	0.78	± 0.06	0.57-0.89
W182	0.033	0.51	± 0.15	0.5	± 0.07	0.398-0.9
Pb208	0.033	11.4	± 1.3	11	± 1	8.24-14.8
Th232	-	5.43	± 0.18	5.9	± 0.3	4.3-6.5
U238	0.003	1.73	± 0.15	1.69	± 0.12	1.1-2.07
